# Supplementary material for: Intrastriatal Administration of AAV5-miHTT in Non-Human Primates and Rats Is Well Tolerated and Results in miHTT Transgene Expression in Key Areas of Huntington Disease Pathology
Source: Brain Sci. 2021 Jan 20;11(2):129. doi: 10.3390/brainsci11020129 (PMC7908995; doi:10.3390/brainsci11020129)
Supplement: Supplementary file 1 [file brainsci-11-00129-s001.zip]

Archive with 10 entries (9 files):
- brainsci-1035997-Sup/
- brainsci-1035997-Sup/Spronck Brain Sciences Fig S1_JAN 10.pdf
- brainsci-1035997-Sup/Spronck Brain Sciences Fig S2_JAN 10.pdf
- brainsci-1035997-Sup/Spronck Brain Sciences Fig S3_JAN 10.pdf
- brainsci-1035997-Sup/Spronck Brain Sciences Fig S4_JAN 10.pdf
- brainsci-1035997-Sup/Supplementary methods.pdf
- brainsci-1035997-Sup/Table S1.pdf
- brainsci-1035997-Sup/Table S2.pdf
- brainsci-1035997-Sup/Table S3.pdf
- brainsci-1035997-Sup/Table S4.pdf
